# Supplementary material for: Rugitermes tinto: A new termite (Isoptera, Kalotermitidae) from the Andean region of Colombia
Source: Zookeys. 2020 Aug 24;963:37–44. doi: 10.3897/zookeys.963.55843 (PMC7458932; doi:10.3897/zookeys.963.55843)
Supplement: XML Treatment for Rugitermes tinto [file zookeys.963.55843-treatment1.xml]

<!DOCTYPE tp:taxon-treatment
  PUBLIC "-//TaxonX//DTD Taxonomic Treatment Publishing DTD v0 20100105//EN" "tax-treatment-NSO.dtd">
<tp:taxon-treatment xmlns:tp="http://www.plazi.org/taxpub"><tp:treatment-meta><kwd-group><label>Taxon classification</label><kwd><named-content xmlns:xlink="http://www.w3.org/1999/xlink" content-type="kingdom">Animalia</named-content></kwd><kwd><named-content xmlns:xlink="http://www.w3.org/1999/xlink" content-type="order">Blattodea</named-content></kwd><kwd><named-content xmlns:xlink="http://www.w3.org/1999/xlink" content-type="family">Kalotermitidae</named-content></kwd></kwd-group><mixed-citation publication-type="journal"><person-group><name><surname>Scheffrahn</surname><given-names>Rudolf H.</given-names></name><name><surname>Florian</surname><given-names>Olga Patricia Pinzón</given-names></name></person-group><article-title><italic><tp:taxon-name><tp:taxon-name-part taxon-name-part-type="genus" reg="Rugitermes">Rugitermes</tp:taxon-name-part> <tp:taxon-name-part taxon-name-part-type="species" reg="tinto">tinto</tp:taxon-name-part></tp:taxon-name></italic>: A new termite (<tp:taxon-name><tp:taxon-name-part taxon-name-part-type="order">Isoptera</tp:taxon-name-part></tp:taxon-name>, <tp:taxon-name><tp:taxon-name-part taxon-name-part-type="family">Kalotermitidae</tp:taxon-name-part></tp:taxon-name>) from the Andean region of Colombia</article-title><source>Zookeys</source><day>24</day><month>8</month><year>2020</year><volume>963</volume><fpage>37</fpage><lpage>44</lpage><pub-id pub-id-type="doi">10.3897/zookeys.963.55843</pub-id></mixed-citation></tp:treatment-meta><tp:nomenclature><tp:taxon-name><object-id xmlns:xlink="http://www.w3.org/1999/xlink" content-type="arpha" xlink:type="simple">78DF2D45-8FF9-5E13-8138-5C30978B59AA</object-id>
            <tp:taxon-name-part taxon-name-part-type="genus" reg="Rugitermes">Rugitermes</tp:taxon-name-part>
            <tp:taxon-name-part taxon-name-part-type="species" reg="tinto">tinto</tp:taxon-name-part>
            <object-id xmlns:xlink="http://www.w3.org/1999/xlink" content-type="zoobank" xlink:type="simple">http://zoobank.org/601947D7-EF34-4209-A9A2-7B43A11BF317</object-id>
          </tp:taxon-name><tp:taxon-authority>Scheffrahn &amp; Pinzón Florian</tp:taxon-authority><tp:taxon-status xmlns:xlink="http://www.w3.org/1999/xlink" xlink:type="simple">sp. nov.</tp:taxon-status><xref ref-type="fig" rid="F2">Figures 2</xref><xref ref-type="fig" rid="F3">, 3</xref></tp:nomenclature><tp:treatment-sec sec-type="diagnosis" id="SECID0EIIAC"><title>Diagnosis.</title><p>The soldier of <italic><tp:taxon-name><tp:taxon-name-part taxon-name-part-type="genus" reg="Rugitermes">R.</tp:taxon-name-part> <tp:taxon-name-part taxon-name-part-type="species" reg="tinto">tinto</tp:taxon-name-part></tp:taxon-name></italic> is the only non-phragmotic kalotermitid worldwide with dark coloration of the anterior head capsule. Aside from head color, it differs from congeneric soldiers in that the anterolateral corners of the frontal ridges project to form acute angles. In other South American (Fig. <xref ref-type="fig" rid="F4">4</xref>), Central American, and Oceanian <italic><tp:taxon-name><tp:taxon-name-part taxon-name-part-type="genus" reg="Rugitermes">Rugitermes</tp:taxon-name-part></tp:taxon-name></italic>, the anterolateral corners of the frontal ridges are either at right or obtuse angles.</p><p>Among South American species, the imago of <italic><tp:taxon-name><tp:taxon-name-part taxon-name-part-type="genus" reg="Rugitermes">R.</tp:taxon-name-part> <tp:taxon-name-part taxon-name-part-type="species" reg="tinto">tinto</tp:taxon-name-part></tp:taxon-name></italic>, with contrasting coloration of the head and pronotum, is similar to <italic><tp:taxon-name><tp:taxon-name-part taxon-name-part-type="genus" reg="Rugitermes">R.</tp:taxon-name-part> <tp:taxon-name-part taxon-name-part-type="species" reg="bicolor">bicolor</tp:taxon-name-part></tp:taxon-name></italic>, <italic><tp:taxon-name><tp:taxon-name-part taxon-name-part-type="genus" reg="Rugitermes">R.</tp:taxon-name-part> <tp:taxon-name-part taxon-name-part-type="species" reg="flavicinctus">flavicinctus</tp:taxon-name-part></tp:taxon-name></italic>, <italic><tp:taxon-name><tp:taxon-name-part taxon-name-part-type="genus" reg="Rugitermes">R.</tp:taxon-name-part> <tp:taxon-name-part taxon-name-part-type="species" reg="magninotus">magninotus</tp:taxon-name-part></tp:taxon-name></italic>, and <italic><tp:taxon-name><tp:taxon-name-part taxon-name-part-type="genus" reg="Rugitermes">R.</tp:taxon-name-part> <tp:taxon-name-part taxon-name-part-type="species" reg="nodulosus">nodulosus</tp:taxon-name-part></tp:taxon-name></italic>. Of these, the imago of <italic><tp:taxon-name><tp:taxon-name-part taxon-name-part-type="genus" reg="Rugitermes">R.</tp:taxon-name-part> <tp:taxon-name-part taxon-name-part-type="species" reg="bicolor">bicolor</tp:taxon-name-part></tp:taxon-name></italic> is larger, while that of <italic><tp:taxon-name><tp:taxon-name-part taxon-name-part-type="genus" reg="Rugitermes">R.</tp:taxon-name-part> <tp:taxon-name-part taxon-name-part-type="species" reg="flavicinctus">flavicinctus</tp:taxon-name-part></tp:taxon-name></italic> is smaller than <italic><tp:taxon-name><tp:taxon-name-part taxon-name-part-type="genus" reg="Rugitermes">R.</tp:taxon-name-part> <tp:taxon-name-part taxon-name-part-type="species" reg="tinto">tinto</tp:taxon-name-part></tp:taxon-name></italic> and the head/pronotum coloration of the former two are similar to <italic><tp:taxon-name><tp:taxon-name-part taxon-name-part-type="genus" reg="Rugitermes">R.</tp:taxon-name-part> <tp:taxon-name-part taxon-name-part-type="species" reg="magninotus">magninotus</tp:taxon-name-part></tp:taxon-name></italic>. The imago of <italic><tp:taxon-name><tp:taxon-name-part taxon-name-part-type="genus" reg="Rugitermes">R.</tp:taxon-name-part> <tp:taxon-name-part taxon-name-part-type="species" reg="magninotus">magninotus</tp:taxon-name-part></tp:taxon-name></italic> has a brown head and a yellow pronotum while the imago of <italic><tp:taxon-name><tp:taxon-name-part taxon-name-part-type="genus" reg="Rugitermes">R.</tp:taxon-name-part> <tp:taxon-name-part taxon-name-part-type="species" reg="tinto">tinto</tp:taxon-name-part></tp:taxon-name></italic> has a black head and a brownish pronotum. The distribution of <italic><tp:taxon-name><tp:taxon-name-part taxon-name-part-type="genus" reg="Rugitermes">R.</tp:taxon-name-part> <tp:taxon-name-part taxon-name-part-type="species" reg="nodulosus">nodulosus</tp:taxon-name-part></tp:taxon-name></italic> is known only from southern Brazil (Minas Gerais).</p></tp:treatment-sec><tp:treatment-sec sec-type="description" id="SECID0EKNAC"><title>Description.</title><p><bold><italic>Imago</italic></bold> (Fig. <xref ref-type="fig" rid="F2">2A, B</xref>). Single female damaged: distal half of left wings torn, right wings absent. Head capsule black; pronotum brownish orange. Compound eye small, nearly circular. Ocellus very small, circular, black; difficult to see as there is no contrast with head capsule cuticle; ocellus well removed from eye margin. Head vertex and frons not depressed; frons with faint rugosity; covered with dozens of erect setae ca 0.15-mm-long. Pronotum slightly wider than head capsule; anterior margin slightly incised; posterolateral corners evenly rounded, posterior margin narrowly concave. Pronotum pilosity congruent with vertex. Antennae with at least 16 articles, basal article relative lengths 1&gt;2=3&gt;4. Forewing anterior half as per genus; median vein very short, joins radial 0.9 mm from wing scale. Wing scale covered with about 20 setae of similar length and density as those on head and pronotum. Wing membrane smokey brown, covered with darker nodules. Legs dark brown. Arolium present. Measurements (maximum, mm): head width 1.31, pronotum width 1.43, eye diameter 0.32, ocellus diameter 0.01, and body length 7.9.</p><fig id="F2" position="float" orientation="portrait"><object-id xmlns:xlink="http://www.w3.org/1999/xlink" content-type="doi" xlink:type="simple">10.3897/zookeys.963.55843.figure2</object-id><object-id xmlns:xlink="http://www.w3.org/1999/xlink" content-type="arpha" xlink:type="simple">72C32EEE-59A7-58C7-A24F-1D6EDB6C06C8</object-id><label>Figure 2.</label><caption><p><italic><tp:taxon-name><tp:taxon-name-part taxon-name-part-type="genus" reg="Rugitermes">Rugitermes</tp:taxon-name-part> <tp:taxon-name-part taxon-name-part-type="species" reg="tinto">tinto</tp:taxon-name-part></tp:taxon-name></italic> sp. nov. <bold>A</bold> Dorsal <bold>B</bold> lateral views of head and thorax of imago <bold>C</bold> dorsal <bold>D</bold> frontal views of anterior soldier head capsule (white arrows mark frontal flange, yellow arrows mark frontolateral ridge, and black arrows mark protuberance of frontolateral ridge).</p></caption><graphic xmlns:xlink="http://www.w3.org/1999/xlink" xlink:href="zookeys-963-037-g002.jpg" position="float" orientation="portrait" xlink:type="simple" id="oo_444522.jpg"><uri content-type="original_file" xlink:type="simple">https://binary.pensoft.net/fig/444522</uri></graphic></fig><p><bold><italic>Soldier</italic></bold> (Figs <xref ref-type="fig" rid="F2">2C, D</xref>, <xref ref-type="fig" rid="F3">3</xref>). Head capsule, in dorsal view, dark castaneous brown from posterior margin of postclypeus to posterior one fourth; posterior one fourth grading from dark reddish brown to brownish orange at occiput. In ventral view, head capsule coloration grades gradually from dark castaneous brown to brownish orange with exception of postmentum which remains dark reddish brown at posterior. Pronotum yellowish with reddish interior, in obvious contrast with head capsule coloration. Head capsule long, rectangular; lateral margins very slightly concave in middle, covered with a few setae except at frons where setae are denser. Pronotum much wider than long; with scattered setae, denser along lateral margins; anterior margin weakly incised. In dorsal view, the frontal flange forms a weak hemispherical border surrounding the frons. The frontal flange forms a 30° angle with plane of vertex. Frons finely rugose. In dorsal view (Fig. <xref ref-type="fig" rid="F2">2C</xref>), frontolateral ridges form shelves on each side of the frons almost in-line with posterior margin of postclypeus. The outer margins of each ridge are adorned with protuberance forming acute angles of ca 65°. In frontal view, the ridges rise slightly at their protuberances; dorsal margins of antennal carinae (“sockets”) positioned well below ridges. Eye spots small, concolorous with head capsule. Third antennal article club-shaped, about twice as long as second and fourth articles. Mandibles about half length of head capsule; outside margin of each blade curving gradually, with very slight hump at base. Measurements in mm [mean (range, <italic>N</italic> = 6)]: Head length lateral base of mandibles: 2.83 (2.47–2.99), max. head width 1.72 (1.52–1.90), max. head height with postmentum 1.42 (1.29–1.47), max. pronotum width 1.86 (1.58–2.04), max. pronotum length 0.90 (0.86–0.95), third antennal article length 0.19 (0.18–0.20).</p><fig id="F3" position="float" orientation="portrait"><object-id xmlns:xlink="http://www.w3.org/1999/xlink" content-type="doi" xlink:type="simple">10.3897/zookeys.963.55843.figure3</object-id><object-id xmlns:xlink="http://www.w3.org/1999/xlink" content-type="arpha" xlink:type="simple">EC7D95BE-CFA2-546A-8A3C-35E3B72D58F3</object-id><label>Figure 3.</label><caption><p><italic><tp:taxon-name><tp:taxon-name-part taxon-name-part-type="genus" reg="Rugitermes">Rugitermes</tp:taxon-name-part> <tp:taxon-name-part taxon-name-part-type="species" reg="tinto">tinto</tp:taxon-name-part></tp:taxon-name></italic> sp. nov. soldier head and pronotum. <bold>A</bold> Dorsal <bold>B</bold> lateral <bold>C</bold> ventral view.</p></caption><graphic xmlns:xlink="http://www.w3.org/1999/xlink" xlink:href="zookeys-963-037-g003.jpg" position="float" orientation="portrait" xlink:type="simple" id="oo_444523.jpg"><uri content-type="original_file" xlink:type="simple">https://binary.pensoft.net/fig/444523</uri></graphic></fig></tp:treatment-sec><tp:treatment-sec sec-type="type material" id="SECID0ENAAE"><title>Type material examined.</title><p><bold><italic>Holotype</italic></bold> (soldier). Colombia: Risaralda, Pereira (<named-content xmlns:xlink="http://www.w3.org/1999/xlink" content-type="dwc:verbatimCoordinates" xlink:type="simple"><named-content content-type="geo-json" specific-use="{&#34;type&#34;:&#34;Point&#34;,&#34;coordinates&#34;:[-75.695000,4.810000]}" id="NCID0E2AAE" xlink:type="simple">4.810, -75.695</named-content></named-content>); 1410 meters a.s.l., 11APR1998, J. Navarro, A. Arevalo; two soldiers (one labelled holotype), one damaged female imago University of Florida Termite Collection (<abbrev xmlns:xlink="http://www.w3.org/1999/xlink" content-type="institution" xlink:title="University of Florida Termite Collection" id="ABBRID0EABAE" xlink:type="simple">UFTC</abbrev>) no. CO919, subsample from Colección Entomológica Forestal Universidad Distrital “Francisco José de Caldas” (<abbrev xmlns:xlink="http://www.w3.org/1999/xlink" content-type="institution" xlink:title="Colección Entomológica Forestal Universidad Distrital “Francisco José de Caldas”" id="ABBRID0EFBAE" xlink:type="simple">CEFUDFJC</abbrev>) no. 009942 of which remains one soldier and three pseudergates.</p></tp:treatment-sec><tp:treatment-sec sec-type="material" id="SECID0EKBAE"><title>Other material examined.</title><p>Colombia: Cundinamarca, Villeta (5.017, -74.467); 842 meters a.s.l., no date, A. Moreno; one soldier and two pseudergates; <abbrev xmlns:xlink="http://www.w3.org/1999/xlink" content-type="institution" xlink:title="Colección Entomológica Forestal Universidad Distrital “Francisco José de Caldas”" id="ABBRID0EQBAE" xlink:type="simple">CEFUDFJC</abbrev> no. 009940. Colombia: Risaralda, Pereira (<named-content xmlns:xlink="http://www.w3.org/1999/xlink" content-type="dwc:verbatimCoordinates" xlink:type="simple"><named-content content-type="geo-json" specific-use="{&#34;type&#34;:&#34;Point&#34;,&#34;coordinates&#34;:[-75.695000,4.810000]}" id="NCID0EYBAE" xlink:type="simple">4.810, -75.695</named-content></named-content>); 1410 meters a.s.l., 11APR1998, J. Navarro, A. Arevalo. Same location; two soldiers, three pseudergates; <abbrev xmlns:xlink="http://www.w3.org/1999/xlink" content-type="institution" xlink:title="Colección Entomológica Forestal Universidad Distrital “Francisco José de Caldas”" id="ABBRID0E4BAE" xlink:type="simple">CEFUDFJC</abbrev> no. 009942.</p></tp:treatment-sec><tp:treatment-sec sec-type="distribution" id="SECID0ECCAE"><title>Distribution.</title><p><italic><tp:taxon-name><tp:taxon-name-part taxon-name-part-type="genus" reg="Rugitermes">Rugitermes</tp:taxon-name-part> <tp:taxon-name-part taxon-name-part-type="species" reg="tinto">tinto</tp:taxon-name-part></tp:taxon-name></italic> is known from the Cauca River Valley montane ecoregion (Pereira) which has a mesic climate (<xref ref-type="bibr" rid="B11">Olson et al. 2001</xref>) and from the higher slopes of the Magdalena River Valley ecoregion (Villeta) which is characterized by more xeric forests (<xref ref-type="bibr" rid="B13">Sánchez-Cuervo et al. 2012</xref>).</p></tp:treatment-sec><tp:treatment-sec sec-type="etymology" id="SECID0E2CAE"><title>Etymology.</title><p>“Tinto” is the Colombian name for plain black coffee which is reminiscent of the dark coloration of the <italic><tp:taxon-name><tp:taxon-name-part taxon-name-part-type="genus" reg="Rugitermes">R.</tp:taxon-name-part> <tp:taxon-name-part taxon-name-part-type="species" reg="tinto">tinto</tp:taxon-name-part></tp:taxon-name></italic> soldier head capsule. The type locality of <italic><tp:taxon-name><tp:taxon-name-part taxon-name-part-type="genus" reg="Rugitermes">R.</tp:taxon-name-part> <tp:taxon-name-part taxon-name-part-type="species" reg="tinto">tinto</tp:taxon-name-part></tp:taxon-name></italic>, Pereira, is also in the major coffee growing area of Colombia.</p><fig id="F4" position="float" orientation="portrait"><object-id xmlns:xlink="http://www.w3.org/1999/xlink" content-type="doi" xlink:type="simple">10.3897/zookeys.963.55843.figure4</object-id><object-id xmlns:xlink="http://www.w3.org/1999/xlink" content-type="arpha" xlink:type="simple">EE242EED-69AE-5D83-9B66-C0832F661B6A</object-id><label>Figure 4.</label><caption><p>Anteriodorsal views of <italic><tp:taxon-name><tp:taxon-name-part taxon-name-part-type="genus" reg="Rugitermes">Rugitermes</tp:taxon-name-part></tp:taxon-name></italic> soldier heads from South America. Margins of left frontolateral ridges enhanced. <bold>A</bold><italic><tp:taxon-name><tp:taxon-name-part taxon-name-part-type="genus" reg="Rugitermes">R.</tp:taxon-name-part> <tp:taxon-name-part taxon-name-part-type="species" reg="bicolor">bicolor</tp:taxon-name-part></tp:taxon-name></italic>, PU946 <bold>B</bold><italic><tp:taxon-name><tp:taxon-name-part taxon-name-part-type="genus" reg="Rugitermes">R.</tp:taxon-name-part> <tp:taxon-name-part taxon-name-part-type="species" reg="flavicinctus">flavicinctus</tp:taxon-name-part></tp:taxon-name></italic>, TT88 <bold>C</bold><italic><tp:taxon-name><tp:taxon-name-part taxon-name-part-type="genus" reg="Rugitermes">R.</tp:taxon-name-part> <tp:taxon-name-part taxon-name-part-type="species" reg="laticollis">laticollis</tp:taxon-name-part></tp:taxon-name></italic>, EC1465 <bold>D</bold><italic><tp:taxon-name><tp:taxon-name-part taxon-name-part-type="genus" reg="Rugitermes">R.</tp:taxon-name-part> <tp:taxon-name-part taxon-name-part-type="species" reg="magninotus">magninotus</tp:taxon-name-part></tp:taxon-name></italic>, PU1087 <bold>E</bold><italic><tp:taxon-name><tp:taxon-name-part taxon-name-part-type="genus" reg="Rugitermes">R.</tp:taxon-name-part> <tp:taxon-name-part taxon-name-part-type="species" reg="occidentalis">occidentalis</tp:taxon-name-part></tp:taxon-name></italic>, AG380 <bold>F</bold><italic><tp:taxon-name><tp:taxon-name-part taxon-name-part-type="genus" reg="Rugitermes">R.</tp:taxon-name-part> <tp:taxon-name-part taxon-name-part-type="species" reg="niger">niger</tp:taxon-name-part></tp:taxon-name></italic>, AG500 <bold>G</bold><italic><tp:taxon-name><tp:taxon-name-part taxon-name-part-type="genus" reg="Rugitermes">R.</tp:taxon-name-part> <tp:taxon-name-part taxon-name-part-type="species" reg="nodulosus">nodulosus</tp:taxon-name-part></tp:taxon-name></italic> (modified from fig. 14, <xref ref-type="bibr" rid="B6">Krishna 1961</xref>) <bold>H</bold><italic><tp:taxon-name><tp:taxon-name-part taxon-name-part-type="genus" reg="Rugitermes">R.</tp:taxon-name-part> <tp:taxon-name-part taxon-name-part-type="species" reg="rugosus">rugosus</tp:taxon-name-part></tp:taxon-name></italic> PA1186. Accession numbers from <abbrev xmlns:xlink="http://www.w3.org/1999/xlink" content-type="institution" xlink:title="University of Florida Termite Collection" id="ABBRID0ESHAE" xlink:type="simple">UFTC</abbrev> (<xref ref-type="bibr" rid="B16">Scheffrahn 2019b</xref>). Scale bars: 1 mm.</p></caption><graphic xmlns:xlink="http://www.w3.org/1999/xlink" xlink:href="zookeys-963-037-g004.jpg" position="float" orientation="portrait" xlink:type="simple" id="oo_444524.jpg"><uri content-type="original_file" xlink:type="simple">https://binary.pensoft.net/fig/444524</uri></graphic></fig></tp:treatment-sec><ref-list><ref id="B6"><mixed-citation xmlns:xlink="http://www.w3.org/1999/xlink" xlink:type="simple"><person-group><name name-style="western"><surname>Krishna</surname><given-names>K</given-names></name></person-group> (<year>1961</year>) <article-title>A generic revision and phylogenetic study of the family <tp:taxon-name><tp:taxon-name-part taxon-name-part-type="family">Kalotermitidae</tp:taxon-name-part></tp:taxon-name> (<tp:taxon-name><tp:taxon-name-part taxon-name-part-type="order">Isoptera</tp:taxon-name-part></tp:taxon-name>).</article-title><source>Bulletin of the American Museum of Natural History</source><volume>122</volume>(<issue>4</issue>): <fpage>303</fpage>–<lpage>408</lpage>.</mixed-citation></ref><ref id="B16"><mixed-citation xmlns:xlink="http://www.w3.org/1999/xlink" xlink:type="simple"><person-group><name name-style="western"><surname>Scheffrahn</surname><given-names>RH</given-names></name></person-group> (<year>2019b</year>) UF Termite database. University of Florida termite collection. <ext-link xlink:type="simple" ext-link-type="uri" xlink:href="https://www.termitediversity.org/">https://www.termitediversity.org/</ext-link> [Accessed on: 2020-6-10]</mixed-citation></ref><ref id="B11"><mixed-citation xmlns:xlink="http://www.w3.org/1999/xlink" xlink:type="simple"><person-group><name name-style="western"><surname>Olson</surname><given-names>DM</given-names></name><name name-style="western"><surname>Dinerstein</surname><given-names>E</given-names></name><name name-style="western"><surname>Wikramanayake</surname><given-names>ED</given-names></name><name name-style="western"><surname>Burgess</surname><given-names>ND</given-names></name><name name-style="western"><surname>Powell</surname><given-names>GVN</given-names></name><name name-style="western"><surname>Underwood</surname><given-names>EC</given-names></name><name name-style="western"><surname>D’amico</surname><given-names>JA</given-names></name><name name-style="western"><surname>Itoua</surname><given-names>I</given-names></name><name name-style="western"><surname>Strand</surname><given-names>HE</given-names></name><name name-style="western"><surname>Morrison</surname><given-names>JC</given-names></name><name name-style="western"><surname>Colby</surname><given-names>JL</given-names></name><name name-style="western"><surname>Allnutt</surname><given-names>TF</given-names></name><name name-style="western"><surname>Ricketts</surname><given-names>TH</given-names></name><name name-style="western"><surname>Kura</surname><given-names>Y</given-names></name><name name-style="western"><surname>Lamoreux</surname><given-names>JF</given-names></name><name name-style="western"><surname>Wettengel</surname><given-names>WW</given-names></name><name name-style="western"><surname>Hedao</surname><given-names>P</given-names></name><name name-style="western"><surname>Kassem</surname><given-names>KR</given-names></name></person-group> (<year>2001</year>) Terrestrial ecoregions of the worlds: A new map of life on Earth. Bioscience 51: 933–938. <ext-link xlink:type="simple" ext-link-type="doi" xlink:href="10.1641/0006-3568(2001)051[0933:TEOTWA]2.0.CO;2">https://doi.org/10.1641/0006-3568(2001)051[0933:TEOTWA]2.0.CO;2</ext-link></mixed-citation></ref><ref id="B13"><mixed-citation xmlns:xlink="http://www.w3.org/1999/xlink" xlink:type="simple"><person-group><name name-style="western"><surname>Sánchez-Cuervo</surname><given-names>AM</given-names></name><name name-style="western"><surname>Aide</surname><given-names>TM</given-names></name><name name-style="western"><surname>Clark</surname><given-names>ML</given-names></name><name name-style="western"><surname>Etter</surname><given-names>A</given-names></name></person-group> (<year>2012</year>) Land cover change in Colombia: surprising forest recovery trends between 2001 and 2010. PlOS One 7: e43943. <ext-link xlink:type="simple" ext-link-type="doi" xlink:href="10.1371/journal.pone.0043943">https://doi.org/10.1371/journal.pone.0043943</ext-link></mixed-citation></ref></ref-list></tp:taxon-treatment>
